# Supplementary material for: The Essential Role of H2S-ABA Crosstalk in Maize Thermotolerance through the ROS-Scavenging System
Source: Int J Mol Sci. 2023 Jul 31;24(15):12264. doi: 10.3390/ijms241512264 (PMC10418723; doi:10.3390/ijms241512264)
Supplement: Supplementary file 1 [file ijms-24-12264-s001.zip]

Archive with 1 entries (1 files):
- ijms-2519403-supplementary.pdf
